# Supplementary material for: Hyper-Production of Pullulan by a Novel Fungus of Aureobasidium melanogenum ZH27 through Batch Fermentation
Source: Int J Mol Sci. 2023 Dec 25;25(1):319. doi: 10.3390/ijms25010319 (PMC10779298; doi:10.3390/ijms25010319)
Supplement: Supplementary file 1 [file ijms-25-00319-s001.zip]

Archive with 1 entries (1 files):
- ijms-2636291-supplementary.pdf
